# Supplementary material for: Efficacy of Percutaneous Vertebroplasty Versus Placebo and Conservative Treatment in Osteoporotic Vertebral Fractures: An Updated Systematic Review and Meta-Analysis of Randomized Clinical Trials
Source: Diagnostics (Basel). 2025 Oct 23;15(21):2684. doi: 10.3390/diagnostics15212684 (PMC12607622; doi:10.3390/diagnostics15212684)
Supplement: Supplementary file 1 [file diagnostics-15-02684-s001.zip › Supplementary File S2.xlsx]

## Sheet: Hoja1
Excluded study	Reason
Rousing, R.; Hansen, K.L.; Andersen, M.O.; Jespersen, S.M.; Thomsen, K.; Lauritsen, J.M. Twelve-Months Follow-up in Forty-Nine Patients with Acute/Semiacute Osteoporotic Vertebral Fractures Treated Conservatively or with Percutaneous Vertebroplasty: A Clinical Randomized Study. Spine 2010, 35, 478–482. https://doi.org/10.1097/BRS.0b013e3181b71bd1.	Data of trial already included in the meta-analysis
Buchbinder, R.; Osborne, R.H.; Ebeling, P.R.; Wark, J.D.; Mitchell, P.; Wriedt, C.; Graves, S.; Staples, M.P.; Murphy, B. A Randomized Trial of Vertebroplasty for Painful Osteoporotic Vertebral Fractures. New England Journal of Medicine 2009, 361, 557–568, doi:10.1056/NEJMOA0900429/SUPPL_FILE/NEJM_BUCHBINDER_557SA1.PDF.	Data of trial already included in the meta-analysis
Buchbinder R, Osborne RH, Ebeling PR, Wark JD, Mitchell P, Wriedt CJ, et al. Efficacy and safety of vertebroplasty for treatment of painful osteoporotic vertebral fractures: a randomised controlled trial [ACTRN012605000079640]. BMC Musculoskeletal Disorders 2008;9:156.	Data of trial already included in the meta-analysis
Staples MP, Howe BM, Ringler M, Mitchell P, Wriedt C, Wark J, et al. Vertebroplasty for osteoporotic vertebral fractures: radiological outcomes from a 2 year randomized controlled trial. Archives of Osteoporosis 2015;10(1):229	Data of trial already included in the meta-analysis
Clark W, Bird P, Diamond T, Gonski P. Vertebroplasty for acute painful osteoporotic fractures (VAPOUR): study protocol for a randomized controlled trial. Trials 2015;16:159.	Data of trial already included in the meta-analysis
Firanescu C, Lohle PN, Vries J, Klazen CA, Juttmann JR, Clark W, et al. VERTOS IV study group. A randomised sham controlled trial of vertebroplasty for painful acute osteoporotic vertebral fractures (VERTOS IV). Trials 2011;12(93):http://www.trialsjournal.com/content/12/1/93. doi: 10.1186/1745-6215-12-93	Data of trial already included in the meta-analysis
Firanescu CE, Venmans A, de Vries J, Lodder P, Schoemaker MC, Smeets AJ, Donga E, Juttmann JR, Schonenberg K, Klazen CAH, Elgersma OEH, Jansen FH, Fransen H, Hirsch JA, Lohle PNM. Predictive Factors for Sustained Pain after (sub)acute Osteoporotic Vertebral Fractures. Combined Results from the VERTOS II and VERTOS IV Trial. Cardiovasc Intervent Radiol. 2022 Sep;45(9):1314-1321. doi: 10.1007/s0027…	Data of trial already included in the meta-analysis
Brinjikji W, Comstock BA, Heagerty PJ, Jarvik JG, Kallmes DF. Investigational Vertebroplasty Efficacy and Safety Trial: detailed analysis of blinding efficacy. Radiology 2010;257(1):219‐25.	Data of trial already included in the meta-analysis
Comstock BA, Sitlani CM, Jarvik JG, Heagerty PJ, Turner JA, Kallmes DF. Investigational vertebroplasty safety and efficacy trial (INVEST): patient‐reported outcomes through 1 year. Radiology 2013;269:224‐31.	Data of trial already included in the meta-analysis
Gray LA, Jarvik JG, Heagerty PJ, Hollingworth W, Stout L, Comstock BA, et al. INvestigational Vertebroplasty Efficacy and Safety Trial (INVEST): a randomized controlled trial of percutaneous vertebroplasty. BMC Musculoskelet Disorders 2007;8:126	Data of trial already included in the meta-analysis
Kallmes DF, Comstock BA, Gray LA, Heagerty PJ, Hollingworth W, Turner JA, et al. Baseline pain and disability in the Investigational Vertebroplasty Efficacy and Safety Trial. AJNR: American Journal of Neuroradiology 2009;30(6):1203‐5.	Data of trial already included in the meta-analysis
Klazen CA, Venmans A, Vries J, Rooij WJ, Jansen FH, Blonk MC, et al. Percutaneous vertebroplasty is not a risk factor for new osteoporotic compression fractures: results from VERTOS II. AJNR: American Journal of Neuroradiology 2010;31(8):1447‐50.	Data of trial already included in the meta-analysis
Klazen CA, Verhaar HJ, Lampmann LE, Juttmann JR, Blonk MC, Jansen FH, et al. VERTOS II: percutaneous vertebroplasty versus conservative therapy in patients with painful osteoporotic vertebral compression fractures; rationale, objectives and design of a multicenter randomized controlled trial. Trials 2007;8:33.	Data of trial already included in the meta-analysis
Peris P, Blasco J, Carrasco JL, Martinez‐Ferrer A, Macho J, San Roman L, et al. Risk factors for the development of chronic back pain after percutaneous vertebroplasty versus conservative treatment. Calcified Tissue International 2015;96(2):89‐96	Data of trial already included in the meta-analysis
Voormolen MH, Lohle PN, Fransen H, Juttmann JR, Waal Malefijt J, Lampmann LE. [Percutaneous vertebroplasty in the treatment of osteoporotic vertebral compression fractures: first short term results]. Nederlands Tijdschrift Voor Geneeskunde 2003;147(32):1549‐53.	Data of trial already included in the meta-analysis
Voormolen MH, Lohle PN, Juttmann JR, Graaf Y, Fransen H, Lampmann LE. The risk of new osteoporotic vertebral compression fractures in the year after percutaneous vertebroplasty. Journal of Vascular and Interventional Radiology 2006;17(1):71‐6.	Data of trial already included in the meta-analysis
oormolen MH, Lohle PN, Lampmann LE, Wildenberg W, Juttmann JR, Diekerhof CH, et al. Prospective clinical follow‐up after percutaneous vertebroplasty in patients with painful osteoporotic vertebral compression fractures. Journal of Vascular and Interventional Radiology 2006;17(8):1313‐20.	Data of trial already included in the meta-analysis
Voormolen MH, Rooij WJ, Sluzewski M, Graaf Y, Lampmann LE, Lohle PN, et al. Pain response in the first trimester after percutaneous vertebroplasty in patients with osteoporotic vertebral compression fractures with or without bone marrow edema. AJNR: American Journal of Neuroradiology 2006;27(7):1579‐85.	Data of trial already included in the meta-analysis
Voormolen MH, Rooij WJ, Graaf Y, Lohle PN, Lampmann LE, Juttmann JR, et al. Bone marrow edema in osteoporotic vertebral compression fractures after percutaneous vertebroplasty and relation with clinical outcome. AJNR: American Journal of Neuroradiology 2006;27(5):983‐8.	Data of trial already included in the meta-analysis
Lehman VT, Gray LA, Kallmes DF. Percutaneous vertebroplasty for painful compression fractures in a small cohort of patients with a decreased expectation-related placebo effect due to dementia. AJNR Am J Neuroradiol. 2008 Sep;29(8):1461-4. doi: 10.3174/ajnr.A1173.	Data of trial already included in the meta-analysis
Diamond T, Clark W, Bird P, Gonski P, Barnes E, Gebski V. Early vertebroplasty within 3 weeks of fracture for acute painful vertebral osteoporotic fractures: subgroup analysis of the VAPOUR trial and review of the literature. Eur Spine J. 2020 Jul;29(7):1606-1613. doi: 10.1007/s00586-020-06362-2.	Data of trial already included in the meta-analysis
Firanescu CE, de Vries J, Lodder P, Schoemaker MC, Smeets AJ, Donga E, Juttmann JR, Klazen CAH, Elgersma OEH, Jansen FH, van der Horst I, Blonk M, Venmans A, Lohle PNM. Percutaneous Vertebroplasty is no Risk Factor for New Vertebral Fractures and Protects Against Further Height Loss (VERTOS IV). Cardiovasc Intervent Radiol. 2019 Jul;42(7):991-1000. doi: 10.1007/s00270-019-02205-w.	Data of trial already included in the meta-analysis
Martinez-Ferrer A, Blasco J, Carrasco JL, Macho JM, Román LS, López A, Monegal A, Guañabens N, Peris P. Risk factors for the development of vertebral fractures after percutaneous vertebroplasty. J Bone Miner Res. 2013 Aug;28(8):1821-9. doi: 10.1002/jbmr.1899. PMID: 23427068.	Data of trial already included in the meta-analysis
Yi HJ, Jeong JH, Im SB, Lee JK. Percutaneous vertebroplasty versus conservative treatment for one level thoracolumbar osteoporotic compression fracture: results of an over 2‐year follow‐up. Pain Physician 2016;19(5):E743‐50.	Non-randomized trial
Yokoyama K, Kawanishi M, Yamada M, Tanaka H, Ito Y, Kawabata S, et al. Comparison of vertebroplasty versus vertebral perforation for the treatment of acute vertebral compression fractures. Turkish Neurosurgery 2016;26(3):423‐9.	Non-randomized trial
Andrei D, Popa I, Brad S, Iancu A, Oprea M, Vasilian C, Poenaru DV. The variability of vertebral body volume and pain associated with osteoporotic vertebral fractures: conservative treatment versus percutaneous transpedicular vertebroplasty. Int Orthop. 2017 May;41(5):963-968. doi: 10.1007/s00264-017-3409-2.	Non-randomized trial
Macías-Hernández SI, Chávez-Arias DD, Miranda-Duarte A, Coronado-Zarco R, Diez-García MP. Percutaneous Vertebroplasty Versus Conservative Treatment and Rehabilitation in Women with Vertebral Fractures due to Osteoporosis: A Prospective Comparative Study. Rev Invest Clin. 2015 Mar-Apr;67(2):98-103.	Non-randomized trial
Wang HK, Lu K, Liang CL, Weng HC, Wang KW, Tsai YD, Hsieh CH, Liliang PC. Comparing clinical outcomes following percutaneous vertebroplasty with conservative therapy for acute osteoporotic vertebral compression fractures. Pain Med. 2010 Nov;11(11):1659-65. doi: 10.1111/j.1526-4637.2010.00959.x. PMID: 21044255.	Non-randomized trial
Chen C, Bian J, Zhang W, Zhao C, Wei H. Unilateral versus bilateral vertebroplasty for severe osteoporotic vertebral compression fractures. Journal of Spinal Disorders & Techniques 2014;27(8):E301‐4.	Comparison between different PV approaches
Li J, Shen WL, Chang XH. Comparison of clinical effects between unilateral and bilateral percutaneous vertebroplasty for osteoporotic vertebral compression fractures. [Chinese]. Journal of Dalian Medical University 2015;37(2):145‐7.	Comparison between different PV approaches
Zhang L, Gu X, Zhang H, Zhang Q, Cai X, Tao K. Unilateral or bilateral percutaneous vertebroplasty for acute osteoporotic vertebral fracture: a prospective study. Journal of Spine Disorders & Techniques 2015; Vol. 28, issue 2:85‐8.	Comparison between different PV approaches
Chen C, Bian J, Zhang W, Zhang W, Zhao C, Wei H. Unilateral versus bilateral vertebroplasty for severe osteoporotic vertebral compression fractures. J Spinal Disord Tech. 2014 Dec;27(8):E301-4. doi: 10.1097/BSD.0000000000000118.	Comparison between different PV approaches
Cheng Y, Liu Y. Percutaneous curved vertebroplasty in the treatment of thoracolumbar osteoporotic vertebral compression fractures. J Int Med Res. 2019 Jun;47(6):2424-2433. doi: 10.1177/0300060519836917.	Comparison between different PV approaches
Zhang L, Liu Z, Wang J, Feng X, Yang J, Tao Y, et al. Unipedicular versus bipedicular percutaneous vertebroplasty for osteoporotic vertebral compression fractures: a prospective randomized study. BMC Musculoskelet Disord. 2015;16:145. doi: 10.1186/s12891-015-0590-6.	Comparison between different PV approaches
Nono Andersen MØ, Andresen AK, Hartvigsen J, Hermann AP, Sørensen J, Carreon LY. Vertebroplasty for painful osteoporotic vertebral compression fractures: a protocol for a single-center doubled-blind randomized sham-controlled clinical trial. VOPE2. J Orthop Surg Res. 2024 Nov 30;19(1):813. doi: 10.1186/s13018-024-05301-x.	No quantitative data
Wang D, Cang D, Wu Y, Wang S. Therapeutic effect of percutaneous vertebroplasty and nonoperative treatment on osteoporotic vertebral compression fracture: A randomized controlled trial protocol. Medicine (Baltimore). 2020 Jul 2;99(27):e20770. doi: 10.1097/MD.0000000000020770.	No quantitative data
