# Supplementary material for: Efficacy of Percutaneous Vertebroplasty Versus Placebo and Conservative Treatment in Osteoporotic Vertebral Fractures: An Updated Systematic Review and Meta-Analysis of Randomized Clinical Trials
Source: Diagnostics (Basel). 2025 Oct 23;15(21):2684. doi: 10.3390/diagnostics15212684 (PMC12607622; doi:10.3390/diagnostics15212684)
Supplement: Supplementary file 1 [file diagnostics-15-02684-s001.zip › Supplementary File S4.xlsx]

## Sheet: Hoja1
Study	Bias arising from the randomization process	Bias due to deviations from intended interventions	Bias due to missing outcome data	Bias in measurement of the outcome	Bias in selection of the reported result
Blasco et al. (2012)	no bias detected	Lack of blinding may have influenced patient behavior and co-interventions (e.g., rescue analgesia or crossover to vertebroplasty)	the authors reported that missing data (approx. 25%) may not have been random (acknowledged by athe authors), but related to worse pain in the usual care group	Patients and evaluators were not blinded, with high risk of influencing results due to subjective self-reported measures	no bias detected
Buchbinder et al. (2009)	no bias detected	no bias detected	no bias detected	no bias detected	no bias detected
Carli et al. (2023)	no bias detected	no bias detected	no bias detected	no bias detected	no bias detected
Chen et al. (2010)	no bias detected	Lack of blinding may have influenced patient behavior and co-interventions (e.g., rescue analgesia or crossover to vertebroplasty)	no bias detected	Patients and evaluators were not blinded, with high risk of influencing results due to subjective self-reported measures	No public trial protocol registered
Chen et al. (2014)	No description of randomized sequence generation or concealment	Lack of blinding may have influenced patient behavior and co-interventions (e.g., rescue analgesia or crossover to vertebroplasty)	no bias detected	Patients and evaluators were not blinded, with high risk of influencing results due to subjective self-reported measures	No public trial protocol registered
Chen et al. (2015)	no bias detected	Lack of blinding may have influenced patient behavior and co-interventions (e.g., rescue analgesia or crossover to vertebroplasty)	no bias detected	Patients and evaluators were not blinded, with high risk of influencing results due to subjective self-reported measures	No public trial protocol registered
Clark et al. (2016)	no bias detected	no bias detected	no bias detected	no bias detected	Some prespecified outcomes were not eventually reported
Farrokhi et al. (2011)	no bias detected	no bias detected	no bias detected	no bias detected	no bias detected
Firanescu et al. (2018)	no bias detected	no bias detected	no bias detected	no bias detected	Unplanned post hoc analyses (e.g., proportion with VAS ≥5 at 12 months), not specified in the original protocol
Hansen et al. (2016)	no bias detected	no bias detected	no bias detected	Two measurements of pain (at rest and bending forward)	Some post hoc subgroup comparisons (e.g., week-by-week VAS trends)
Kallmes et al. (2009)	no bias detected	no bias detected	no bias detected	no bias detected	no bias detected
Klazen et al. (2010)	no bias detected	Lack of blinding may have influenced patient behavior and co-interventions (e.g., rescue analgesia or crossover to vertebroplasty)	unequal attrition and crossovers may not be random; reasons for dropout not detailed	Patients and evaluators were not blinded, with high risk of influencing results due to subjective self-reported measures	no bias detected
Rousing et al. (2009)	generation/concealment method not adequately described (“prepared beforehand and sorted randomly")	no bias detected	no bias detected	Patients and evaluators were not blinded, with high risk of influencing results due to subjective self-reported measures	No public trial protocol registered
Voormolen et al. (2007)	no bias detected	Participants and clinicians were aware of the received treatment.	Massive cross-over to VP at 2 weeks	Patients and evaluators were not blinded, with high risk of influencing results due to subjective self-reported measures	the study was terminated early (2 weeks) from intended 1-year follow-up because of massive crossover
Yang et al. (2016)	no bias detected	Lack of blinding may have influenced patient behavior and co-interventions (e.g., rescue analgesia or crossover to vertebroplasty)	Moderate, non-random attrition that could favor PV	Patients and evaluators were not blinded, with high risk of influencing results due to subjective self-reported measures	No public trial protocol registered
